# Supplementary material for: Nocturnal Cardiac Arrhythmias in Sleep Apnoea After Acute Myocardial Infarction and the Effect of Adaptive Servo-Ventilation: An Ancillary Study of the TEAM-ASV I Trial
Source: J Cardiovasc Dev Dis. 2026 Apr 2;13(4):157. doi: 10.3390/jcdd13040157 (PMC13116681; doi:10.3390/jcdd13040157)
Supplement: Supplementary file 1 [file jcdd-13-00157-s001.zip]

Archive with 1 entries (1 files):
- jcdd-4164109-supplementary.pdf
